# Supplementary material for: Effect of Resistance Training on Older Adults with Sarcopenic Obesity: A Comprehensive Systematic Review and Meta-Analysis of Blood Biomarkers, Functionality, and Body Composition
Source: Nurs Rep. 2025 Mar 4;15(3):89. doi: 10.3390/nursrep15030089 (PMC11944422; doi:10.3390/nursrep15030089)
Supplement: Supplementary file 1 [file nursrep-15-00089-s001.zip]

Archive with 9 entries (9 files):
- Figure S1. Risk of bias.tiff
- Figure S2. Body composition funnel plot..pdf
- Figure S3. Physical performance funnel plot..pdf
- Figure S4. Biomarkers funnel plot..pdf
- File S1. PRISMA_2020_checklist Sarcopenic Obesity_Nr.pdf
- Table S1. Database formulas during literature search..pdf
- Table S2. Characteristics of the studies.pdf
- Table S3. PeDro Scale.pdf
- Table S4. GRADE.pdf
